# Supplementary material for: The bone metastasis niche in breast cancer-potential overlap with the haematopoietic stem cell niche in vivo
Source: J Bone Oncol. 2019 Jun 7;17:100244. doi: 10.1016/j.jbo.2019.100244 (PMC6582079; doi:10.1016/j.jbo.2019.100244)
Supplement: Supplementary file 1 [file mmc1.xml]

<?xml version="1.0" encoding="UTF-8" standalone="no"?><data:data><datasets><author>i.holen@sheffield.ac.uk</author><type>0</type><dataset><value>1</value><reason>Data will be made available on request</reason><comments/></dataset></datasets></data:data>
